# Supplementary material for: Factors correlated with drug use for constipation: perspectives from the 2016 open Japanese National Database
Source: BMC Gastroenterol. 2020 Aug 24;20:284. doi: 10.1186/s12876-020-01425-6 (PMC7444268; doi:10.1186/s12876-020-01425-6)
Supplement: Supplementary file 1 — Additional file 1. [file 12876_2020_1425_MOESM1_ESM.xlsx]

## Sheet: data
prefecture		Aichi	Ehime	Ibaraki	Okayama	Okinawa	Iwate	Gifu	Miyazaki	Miyagi	Kyoto	Kumamoto	Gumma	Hiroshima	Kagawa	Kochi	Saga	Saitama	Mie	Yamagata	Yamaguchi	Yamanashi	Shiga	Kagoshima	Akita	Niigata	Kanagawa	Aomori	Shizuoka	Ishikawa	Chiba	Osaka	Oita	Nagasaki	Nagano	Tottori	Shimane	Tokyo	Tokushima	Tochigi	Nara	Toyama	Fukui	Fukuoka	Fukushima	Hyogo	Hokkaido	Wakayama
Aging , >65 years (%)		24.6	32.1	28.3	29.7	21	31.9	29.3	31.1	27.2	28.6	30.1	28.9	28.6	31.1	34.2	29.2	26	29	32.2	33.4	29.8	25.3	30.8	35.6	31.3	24.8	31.8	29.1	28.8	27.1	27.2	31.8	31.3	31.1	31	33.6	23	32.4	27.4	30.3	31.6	29.8	27.1	30.2	28.3	30.7	32.2
Female : Male		0.999203	1.11473	1.00555	1.08188	1.03526	1.07781	1.06372	1.12695	1.04577	1.09259	1.12005	1.02479	1.06195	1.06397	1.12202	1.11568	1.00384	1.05245	1.07533	1.10992	1.04467	1.02726	1.13106	1.12821	1.06466	1.0046	1.13	1.03094	1.06295	1.01289	1.08064	1.11172	1.12893	1.05138	1.09259	1.07576	1.03018	1.09887	1.00924	1.12126	1.06458	1.06085	1.1147	1.02039	1.09718	1.12291	1.12838
Population density (km2)		1446.7	244.1	478.4	270.1	628.4	83.8	191.3	142.7	320.5	566	241.1	310.1	335.4	520.2	102.5	341.2	1913.4	314.5	120.5	229.8	187	351.7	179.4	87.9	183.1	3777.7	135.6	475.8	275.7	1206.5	4639.8	183.9	333.3	154.8	163.5	103.5	6168.7	182.3	308.1	369.6	251	187.7	1023.1	138.9	658.8	68.6	203.9
Total crimes/10 months per 1000 people		7.76582	6.05455	7.66988	5.55144	4.71438	2.80521	6.52621	4.10493	5.94421	6.61459	4.1257	6.00305	4.98731	5.22325	5.54369	5.25725	8.03718	6.44524	3.71069	4.12482	5.23373	5.69639	3.75382	2.52574	5.18898	5.2749	3.29466	4.97885	4.56125	7.62604	11.6948	2.9681	2.89539	4.32471	4.25263	3.61449	8.21066	4.452	5.6587	5.7323	4.30726	3.95652	7.73511	5.10679	8.0212	5.19245	5.57862
Average outside temperature (°C)		17	17.6	14.8	16.6	24.1	11.2	16.9	18.6	13.5	17.1	18	15.6	17.2	17.5	18.1	17.9	15.9	16.9	12.7	16.5	15.7	15.8	19.6	12.5	14.5	16.9	11	17.6	15.7	16.8	17.7	17.6	18.1	13.1	16	15.9	16.4	17.6	14.8	16	15.2	15.6	18.1	14.2	17.8	9.3	17.7
Average room temperature (°C)		18.74	18.9	17.52	18.46	19.18	19.34	17.44	17.65	18.6	19.06	18.26	18.43	18.8	18.06	18.67	19.63	18.93	18.56	19.48	19.22	18.14	18.42	17.38	20.38	18.8	19.49	20.73	18.41	19.3	19.18	18.8	18.55	17.24	18.31	16.97	20.5	19.45	18.35	18.17	18.91	19.71	18.85	18.49	18.64	18.58	21.55	17.1
Average humidity (%)		65	70	74	72	74	74	65	77	68	66	75	63	65	69	71	73	63	66	71	78	63	73	75	74	74	70	76	69	70	67	65	72	75	73	75	78	69	71	68	76	72	72	73	69	65	66	68
Precipitation in capital city (mm/year)		1535	1315	1354	1106	2041	1266	1828	2509	1254	1491	1986	1249	1538	1082	2548	1870	1286	1581	1163	1887	1135	1571	2266	1686	1821	1689	1300	2325	2399	1387	1279	1645	1858	933	1914	1787	1529	1454	1493	1316	2300	2238	1612	1166	1216	1107	1317
Mean elevation above sea level (m)		209	403	100	314	82	426	721	402	221	260	393	764	386	167	433	178	248	263	437	225	995	327	218	302	391	243	226	500	292	45	143	349	132	1132	373	301	242	461	461	570	665	372	166	540	266	309	320
Average income (thousand yen)	male	335.4	286.4	324.9	305.2	247	268.7	303.8	266.9	298	328.6	267.3	302.3	299	298.3	277.3	277.6	325.1	318.1	265.8	289.3	307.3	314.4	273	262.4	284.5	345	249.4	312	299.8	323.9	352.3	275.5	287.7	300.8	263.7	268.1	402.9	291.2	310.8	322.9	294.8	300.1	303	276	321.1	284.5	310
	female	228.9	200.4	220.4	218.7	188.6	185.7	210.6	187.2	207.9	234.9	205.4	213	210.5	208.3	213.3	196.1	224	216.2	193.5	211.3	212.6	221	198.7	181.3	206.5	252.2	180.6	211.8	208.4	229.4	250.4	196.5	200.9	208.4	192	194	284.5	213.6	211.3	223.9	204.5	204.3	213.5	203.3	228.4	204.9	226.7
	Total household	5690	4603	5676	5143	3851	4993	5637	4517	4994	4960	4885	5449	4961	4939	4631	5053	5678	5614	5821	4680	5582	5797	4364	5153	5382	5762	4451	5756	5664	5752	4905	4608	4543	5356	5244	5179	6004	4966	5576	5456	5998	6271	4692	5085	5184	4592	4791
	Total worker household	6624	5355	6628	5862	4276	5982	6377	5322	6048	6032	5450	6294	5884	5998	5593	5938	6408	6350	6236	6171	6422	6281	5128	6201	5865	6529	5095	6506	6500	6713	5628	5301	5418	5947	6299	5989	6835	6200	6530	6352	6915	7103	5812	6068	6145	5525	5322
Obese, BMI >25 kg/m2 (%)		25.3179	28.0618	28.309	26.1848	37.8902	29.8772	23.5955	28.2055	29.327	23.2983	27.1746	26.8044	26.1451	27.5427	27.9625	25.853	26.753	25.7132	27.5891	24.2537	24.3439	24.3258	29.1401	29.4803	23.8536	25.7425	30.0384	24.2864	25.1815	27.2512	25.7401	27.66	27.1709	24.0475	24.0993	23.5305	25.3308	28.89	28.2626	25.0036	25.5855	25.2307	25.6139	30.0616	24.6566	29.9939	25.9708
Weight loss, BMI <20 kg/m2 (%)		18.7805	17.1221	16.0043	18.2248	11.4562	15.5892	19.8024	15.9264	16.152	20.6067	17.3243	17.084	18.0689	17.1505	17.5233	18.007	17.3244	18.5739	17.0742	19.4161	19.6042	19.1061	15.812	15.5209	19.7993	18.6155	15.3074	19.9862	18.7792	17.3901	18.8459	16.7369	16.9444	19.3835	19.3484	19.6332	19.7025	16.4159	16.3864	18.7385	18.4951	18.4059	18.6562	15.501	19.3767	16.2542	18.5669
Insomnia (%)		35.7927	38.2735	37.3927	35.3872	36.0246	33.7577	39.4126	29.8764	31.7433	38.4091	31.872	31.6769	43.7314	34.6095	33.3348	34.0642	35.2764	32.3952	29.0149	33.7232	38.3362	36.4801	26.4588	29.1346	29.7643	36.5404	35.3068	34.5873	29.595	36.4844	40.4812	29.7061	28.3213	31.2262	38.23	28.2045	36.4919	35.7536	31.8759	38.8823	46.3246	32.8425	34.7132	33.0896	37.1216	30.9887	31.0032
Hyperglycemia (%)		6.8709	6.3214	7.60379	6.42722	7.3032	7.54315	5.82326	7.29216	7.83051	6.44202	7.78673	7.87221	6.57714	6.69344	6.645	8.22874	7.16776	7.50082	6.9743	7.28565	6.93085	6.30487	8.18157	6.90776	6.54502	5.47224	7.8689	7.02595	7.75752	6.89497	6.41109	7.75387	6.77251	6.46074	6.12124	7.34712	5.80858	6.95331	7.19167	6.37329	7.6722	6.26193	7.34801	6.81313	6.68674	6.51949	7.29779
Antihypertensive drug uses (%)		19.8726	20.0872	20.971	19.3087	24.5854	23.4172	20.017	24.3834	23.5942	18.8328	22.5071	22.8789	17.7367	22.2862	22.2826	21.051	21.1087	21.4413	24.0172	20.4744	21.1195	20.0221	26.1026	25.0082	21.6446	17.5843	26.5154	20.2804	21.8986	20.0333	18.7392	22.2557	25.7095	21.4449	19.1306	23.0014	18.2419	22.6452	21.4821	19.9206	21.4594	19.5023	19.3638	25.764	19.1277	20.3924	23.4118
Waist circumference >90 cm (%)		20.2684	21.0376	21.3646	21.1387	28.712	21.3656	18.1462	22.6063	23.1184	19.3624	22.3927	20.9377	21.1126	21.6267	22.9484	21.9243	20.8506	20.5183	19.3475	19.4105	19.3745	19.77	22.2996	21.5892	18.5448	20.2565	20.4713	18.9693	21.0886	21.7669	21.1335	21.5334	21.4617	18.5227	19.6103	19.5022	20.2883	22.5373	21.622	21.0713	21.8248	20.9382	21.5871	23.0145	20.3766	21.9046	21.786
Smoking (%)		22.3625	21.3866	23.0414	21.5034	19.3114	25.0314	21.388	22.5752	25.602	21.7746	23.0015	23.2872	22.1688	20.0658	22.9545	24.1024	23.1372	22.0905	23.3608	21.9351	23.5841	20.8861	20.4203	24.7811	23.5754	23.0313	26.8507	22.4916	22.6942	22.6483	23.5123	22.3491	22.1673	20.8863	21.4738	20.4988	22.6002	19.7033	24.2935	19.8783	23.0483	23.2787	24.859	25.3727	20.8277	29.1834	21.9727
Daily alcohol intake (%)		25.591	25.548	25.8264	27.8397	22.0961	30.5032	26.6283	30.1311	28.375	28.8158	27.0392	26.8732	31.9562	25.8666	31.4064	26.8081	27.9769	25.6281	27.8769	30.2533	24.1893	27.3644	27.456	32.9293	33.0849	28.1738	27.6908	24.3491	26.5082	27.7781	29.087	26.7692	25.8092	26.0141	28.2287	29.8337	28.2524	26.4818	26.1013	26.8333	28.7842	26.8772	28.2126	28.715	29.1575	26.8799	30.4618
No breakfast (%)		12.9179	16.5081	16.2022	13.4065	23.127	12.4394	11.3323	15.1449	14.1079	14.7913	15.978	14.6216	14.5869	13.9306	13.5656	16.1408	15.9697	12.6522	11.45	15.1691	14.2327	12.6464	13.6007	11.184	12.6259	17.0228	14.475	12.8931	12.2047	17.4545	16.3908	15.8737	14.9991	11.4639	13.4831	12.2912	19.1625	13.1989	14.3814	12.8372	15.0489	15.3665	18.9825	13.9177	13.8214	19.5061	12.6856
Eating after dinner (%)		15.7494	19.0522	12.9835	17.1738	17.5093	17.1642	17.791	13.7912	13.5269	17.1642	14.5034	12.4119	16.1421	19.0674	18.971	13.989	12.2557	14.9237	10.4118	15.3916	15.9165	16.8484	14.1581	15.2664	15.0877	14.0886	18.0486	15.0738	17.0154	12.9704	17.0627	17.4155	15.4708	13.8794	18.4237	14.4487	14.8045	19.3761	11.5812	17.168	17.7571	21.7753	15.4249	13.6647	16.194	18.9641	18.4423
Eating ≤2 hours before bedtime (%)		25.3522	26.2255	29.5078	25.359	29.9348	29.3281	23.1545	23.8771	27.8657	27.6255	24.3189	26.5104	29.9763	25.4456	23.7379	22.0342	29.1017	22.8646	21.2965	26.2087	22.4737	26.3119	23.5937	23.3295	24.2085	30.5799	26.8103	22.4938	21.6902	31.1311	30.182	23.7477	21.2681	25.2687	24.5352	25.1993	30.626	24.0098	26.0578	26.0621	27.2385	29.0065	27.7165	24.8551	26.7012	25.3562	23.158
Eating rapidly (%)		29.5496	33.1046	30.0815	32.1475	34.7451	27.3597	31.6657	30.0472	27.8215	32.7637	31.5209	28.7134	32.404	31.0754	32.5775	32.1181	29.9063	30.1417	27.91	31.3501	31.9516	31.7216	30.8016	28.2843	27.6819	30.7527	33.881	29.69	28.5697	31.1032	33.0478	32.5318	30.4185	30.3238	32.4035	31.3431	30.9428	32.3311	30.3577	32.5507	33.3944	34.0351	32.3781	28.8012	32.3077	31.8924	31.612
Walking fast (%)		45.5489	39.9823	43.6583	43.4079	47.2284	45.1632	43.4208	45.8489	49.5224	46.7682	44.4112	52.6407	41.5753	43.885	45.0514	40.7263	49.0047	42.428	31.8781	44.0395	43.3735	44.2636	44.1128	44.0244	47.293	51.4462	51.1953	45.234	38.465	48.4653	48.4604	47.1471	46.3271	46.1603	39.6877	42.5172	52.4354	43.0303	41.5778	47.3296	36.5842	41.5863	47.7326	43.724	48.5191	49.0855	48.6371
Walking >1 hour (%)		39.8615	42.514	33.5934	35.0264	38.9858	51.3455	36.7461	39.3555	45.4866	38.1199	39.0636	38.1048	32.8803	38.9695	43.8345	37.559	43.8949	37.0001	29.0173	37.2516	55.5767	37.1928	43.3947	44.4485	41.5448	44.9876	41.1868	39.4308	44.0451	42.5496	39.9005	46.6994	46.7838	42.1566	27.7185	34.7316	44.5212	37.7631	46.0541	40.7272	28.1275	34.2758	39.4357	33.5051	41.9176	39.7111	38.6715
30-minutes of vigorous exercise (%)		27.9841	26.6598	26.703	26.848	30.9905	22.6368	24.1966	31.8847	27.9749	27.9066	28.1031	31.2324	22.5793	27.9456	32.4984	25.7086	30.968	26.7655	18.415	25.8878	31.8897	26.9335	31.0599	26.2728	24.928	29.8559	25.6762	28.429	24.2829	28.4606	27.5739	30.8343	30.0965	24.4592	23.8314	22.0397	29.894	29.8593	28.4325	29.9399	18.2587	22.1707	28.5423	25.505	29.8034	26.2819	27.8629
Psychiatric specialty therapy per 1000 people		741.896	952.642	618.161	916.886	1294.22	893.316	647.929	1140.6	741.309	611.127	1064.61	823.01	1135.85	1101.85	1050.73	1459.18	650.003	882.47	1182.07	1252.77	700.549	548.853	1147.38	788.071	699.171	651.592	907.973	644.515	841.322	632.549	687.401	1205.5	1001.49	770.511	1059.25	1091.71	799.494	1076.02	707.002	703.376	854.189	846.57	1181.89	846.069	715.814	964.659	675.322
Average claims (prescriptions) per 1000 people	Antihypertensives	40271.9	54309.4	50150.9	47693.1	34440.3	57119.6	45594.4	49781.5	52267.7	42997.5	45260.5	43595.7	45537.7	51361.8	57661.5	44736.3	40961.6	46606.2	58195.2	57390.1	50420.1	41210.8	47055.6	71421.6	53229.5	40987.1	64436.8	47300.7	51259.8	42692.8	43154.8	50246.7	50072.8	49965.2	45512	56477.1	41353.9	53401.7	48805.3	45889.5	50819.4	48032.1	41581.7	59712.3	45213.8	54270.8	51755.2
	Vasodilators	34214.3	53147.8	48871.9	43044.4	34702.7	52624.1	41312.9	47174.6	48750.1	43397.4	48598.7	46124.8	37840.5	44465.6	58396.4	40059	38859.3	39976.5	57831.4	48685.8	49181.1	41602.7	48699.9	61600.5	49566	37463.7	57156.4	42951.7	45674.7	43191.5	39589.4	51160.2	55392.2	46600.6	41218.7	58495.5	37423	57003.9	51181.8	46279.5	47498.2	46383	39648.2	57774.7	40496.8	56065.5	53377.2
	Magnesium	19537.1	42371.6	32184.7	41256.4	22712.8	20473.5	23280.7	39938.6	31277.2	35203.7	35204.5	37861.7	29319.7	43858.8	32345.4	30186.1	25041.8	24176.5	41102.1	39413.1	32565.9	35710.3	34810.3	41292	32725.6	28421.6	27895.9	31498.6	29823.7	29843.9	33600.3	41180.9	40761.4	33871.5	36415.2	40726.1	25711.9	40640.1	37320.9	35582	30327.1	36894.2	27356.6	32462.6	34275.3	33008.6	39782
	Stimulant laxatives (sennoside, picosulfate)	12363.1	15997.9	13275.5	16065.5	8180.94	24945.6	14050.8	14238.5	16210.7	15247.1	16958.8	14948.4	17060.5	15344.4	14355	17249.8	11268.7	13668.8	21122.5	18887.4	13634	12950.1	14402.5	31672.3	20281.7	11539.5	26806.9	12133.1	16407.5	11779.5	15824.9	18130.6	20697.9	14848	20109.3	17856.1	11651.8	16081	13737	17918.8	19666.3	15139.2	17307.1	21230.4	14965.8	22506.8	19619.2
	Fecal interventions	18.2452	38.7731	22.5036	51.718	25.827	41.1703	23.2136	45.8139	30.1708	56.4802	34.9448	31.8165	35.8759	45.2891	37.6297	56.593	20.4821	28.4381	48.2381	45.2762	35.5843	29.4282	38.5217	38.6139	55.3066	20.0938	39.0534	30.1692	44.3067	21.0443	31.9631	43.5612	31.6196	63.1336	43.3754	42.6333	22.3626	33.7547	20.353	38.4948	29.7238	49.8824	37.0125	28.838	36.6156	54.0744	55.8512
	Suppositories and enemas	82.2599	200.834	65.9743	193.541	138.983	86.5428	83.0923	129.772	53.2764	111.801	252.94	244.464	104.763	257.877	69.515	92.9727	80.9339	109.771	106.607	125.048	69.8812	68.7222	164.476	94.6291	143.874	76.7974	250.474	119.3	97.0583	76.9659	112.553	195.405	102.368	103.741	115.545	122.697	71.0951	292.4	106.029	250.191	116.048	137.418	148.042	69.0225	139.639	130.371	193.052
